# Supplementary material for: A Novel Prognostic Model for Identifying the Risk of Hepatocellular Carcinoma Based on Angiogenesis Factors
Source: Front Genet. 2022 Mar 18;13:857215. doi: 10.3389/fgene.2022.857215 (PMC8971657; doi:10.3389/fgene.2022.857215)
Supplement: Supplementary file 1 [file Table2.XLSX]

## Sheet: Sheet1
Gene	beta	HR	CI_lower	CI_upper	wald.test	p.value	C-index
MSH2	0.896247	2.45039	1.81012	3.31713	33.64	6.62268e-09	0.637689
SPC25	1.06682	2.90611	2.00799	4.20593	31.99	1.54918e-08	0.686712
FAM72A	1.34723	3.84674	2.40062	6.16398	31.36	2.14009e-08	0.667084
MPP2	0.927571	2.52836	1.80934	3.53312	29.52	5.5355e-08	0.600284
CLSPN	0.884526	2.42184	1.73494	3.38069	27.01	2.0203e-07	0.655634
FSD1L	3.08908	21.9568	6.66986	72.2805	25.82	3.74494e-07	0.665737
FIGNL1	0.982814	2.67196	1.8174	3.92836	24.98	5.79247e-07	0.627057
BARD1	0.973467	2.64711	1.77745	3.94225	22.95	1.66413e-06	0.631868
IGF2BP3	0.891941	2.43986	1.64741	3.61351	19.81	8.53787e-06	0.59783
IL12A	0.916299	2.50002	1.66962	3.74343	19.79	8.64386e-06	0.61551
HOXA7	0.857173	2.35649	1.61487	3.4387	19.76	8.77055e-06	0.490715
PRIM2	3.26807	26.2607	6.21084	111.035	19.74	8.88589e-06	0.628308
SLC38A6	0.765677	2.15045	1.50966	3.06322	17.99	2.21772e-05	0.63639
SGSM1	2.14523	8.54398	3.09216	23.608	17.11	3.52037e-05	0.605792
SOX6	4.5527	94.8879	10.7925	834.255	16.85	4.04724e-05	0.554748
SLC39A10	0.714381	2.04292	1.44239	2.89348	16.18	5.75736e-05	0.635043
GRM8	3.27263	26.3806	5.29074	131.538	15.94	6.54483e-05	0.586741
GTF2IRD1	0.77241	2.16498	1.46689	3.19529	15.13	0.000100616	0.601174
GAD1	0.843307	2.32404	1.51668	3.56116	15	0.000107577	0.594968
ATP8A2	2.07211	7.94154	2.61595	24.109	13.38	0.000254976	0.596339
EGFL6	3.00337	20.1533	3.85066	105.476	12.65	0.000375785	0.603603
BLM	1.08015	2.94512	1.60393	5.40777	12.14	0.000494391	0.618541
NSMCE2	1.05988	2.88601	1.57102	5.3017	11.67	0.000635952	0.60483
SPESP1	1.2823	3.60493	1.68873	7.69542	10.98	0.000918925	0.555662
HRNR	1.39196	4.02273	1.69026	9.57389	9.9	0.00165284	0.5089
MCMDC2	1.84933	6.35559	1.96985	20.5059	9.57	0.0019726	0.566439
EGF	0.914575	2.49571	1.39453	4.46645	9.49	0.00207103	0.61106
CENPP	4.28101	72.3131	4.62351	1131	9.31	0.00227854	0.633407
CHRNA5	0.851482	2.34312	1.34809	4.07258	9.11	0.0025363	0.598552
SEMA6D	3.2315	25.3177	3.05208	210.015	8.96	0.00275651	0.531079
TRPM6	6.58296	722.679	9.63914	54181.7	8.93	0.00280218	0.568051
NOX5	8.42949	4580.14	17.6283	1190000	8.83	0.00296346	0.556384
MEOX2	1.09079	2.97663	1.39165	6.36678	7.91	0.00492454	0.528336
AIRE	0.919805	2.5088	1.3065	4.81752	7.63	0.00572582	0.536804
PVT1	1.7374	5.68254	1.56892	20.5819	7	0.0081486	0.566391
TMC7	0.833041	2.3003	1.2245	4.32126	6.71	0.00961015	0.618782
