# Supplementary material for: A Novel Prognostic Model for Identifying the Risk of Hepatocellular Carcinoma Based on Angiogenesis Factors
Source: Front Genet. 2022 Mar 18;13:857215. doi: 10.3389/fgene.2022.857215 (PMC8971657; doi:10.3389/fgene.2022.857215)
Supplement: Supplementary file 5 [file Table3.XLS]

## Sheet: Sheet1
Table S3: Experimental evidence of important AFs in cancer
Gene	Cancer type	Description	Experimental evidence	PMID
GRM8	LUSC	Transcriptional activation of GRM8 promoted the proliferation of LUSC cells through inhibiting cAMP pathway and activating MAPK pathway	Knockout	30391781
	Breast Cancer	GRM8 is overexpressed in breast cancer tissues and cells, and promotes breast cancer cells transformation to malignant phenotype	Knockdown	34950209
SPC25	HCC	SPC25 in vitro can promote the proliferation, invasion, migration, and adhesion of HCC cells	Knockdown	32351050
	HCC		Overexpression	33408271
	Breast Cancer	SPC25 knockdown suppressed proliferation of breast cancer cells	Knockdown	31400751
	LUAD and LUSC	SPC25 overexpression significantly increased the CSC properties and invasion of LUAD cells, but not LUSC cells. In comparison, SPC25 knockdown impaired the CSC properties and invasion of LUAD cells, but not LUSC cells	Overexpression and knock-down	29432994
	LUAD	Knockdown of SPC25 in LUAD cells using shRNA significantly inhibited cell proliferation with downregulation of the expression of checkpoint protein, Cyclin B1	Knockdown	29709477
	Prostate Cancer	SPC25 knockdown inhibited cell proliferation, and promoted the apoptosis of PCa cells	Knockdown	29552205
	HNC	SPC25 silencing suppressed cancer stemness and attenuated cisplatin resistance.	Knockdown	33238517
	Gastric cancer	After knocking down SPC25, cell viability and proliferation were significantly decreased	Knockdown	35177812
FAM72A	-	FAM72A binding to UNG2 can lead to error-prone processing by mismatch repair, which might promote mutagenesis in many cancer	Knockout	34819670
			Knockout	34819671
SLC39A10	HCC	SLC39A10 can promotes proliferation and migration of HCC cells, and knock-down of SLC39A10 can promotes the apoptosis of HCC cells	Knockdown	34395329
