# Supplementary material for: A Novel Prognostic Model for Identifying the Risk of Hepatocellular Carcinoma Based on Angiogenesis Factors
Source: Front Genet. 2022 Mar 18;13:857215. doi: 10.3389/fgene.2022.857215 (PMC8971657; doi:10.3389/fgene.2022.857215)
Supplement: Supplementary file 7 [file Table1.XLSX]

## Sheet: Sheet1
Symbol	Resource
VEGFA	NCBI
HMOX1	NCBI
FGF2	NCBI
HIF1A	NCBI
TP53	NCBI
CXCL8	NCBI
KDR	NCBI
ADGRB1	NCBI
IL6	NCBI
LEP	NCBI
EGFR	NCBI
PTEN	NCBI
THBS1	NCBI
CTNNB1	NCBI
TNF	NCBI
ERBB2	NCBI
MIR21	NCBI
SIRT1	NCBI
MIR146A	NCBI
SERPINE1	NCBI
TGFB1	NCBI
AKT1	NCBI
MMP2	NCBI
PTGS2	NCBI
ADGRB3	NCBI
NOS3	NCBI
CCL2	NCBI
NOTCH1	NCBI
MMP9	NCBI
STAT3	NCBI
ENG	NCBI
NFKB1	NCBI
FLT1	NCBI
ADGRB2	NCBI
IL10	NCBI
ANGPT2	NCBI
NRP1	NCBI
IL1B	NCBI
PPARG	NCBI
CAV1	NCBI
PTK2	NCBI
HMGB1	NCBI
MTOR	NCBI
NFE2L2	NCBI
TEK	NCBI
CXCR4	NCBI
MAPK14	NCBI
PIK3CA	NCBI
BDNF	NCBI
MIR126	NCBI
TERT	NCBI
IL18	NCBI
ITGB1	NCBI
ITGB3	NCBI
PRKCA	NCBI
MED28	NCBI
APOE	NCBI
BSG	NCBI
IL17A	NCBI
ESR1	NCBI
CCN2	NCBI
AGTR1	NCBI
MAPK1	NCBI
MYC	NCBI
BRCA1	NCBI
MET	NCBI
CXCL12	NCBI
SP1	NCBI
HGF	NCBI
MMP14	NCBI
ETS1	NCBI
ADIPOQ	NCBI
SPP1	NCBI
CRP	NCBI
APP	NCBI
ITGA5	NCBI
ITGAV	NCBI
EPAS1	NCBI
EPHA2	NCBI
F3	NCBI
ISM1	NCBI
VEGFC	NCBI
TLR4	NCBI
CD44	NCBI
GHRL	NCBI
JUN	NCBI
IGF1	NCBI
CEACAM1	NCBI
BIRC5	NCBI
TWIST1	NCBI
ANGPT1	NCBI
RAC1	NCBI
FN1	NCBI
MIR34A	NCBI
AR	NCBI
KRAS	NCBI
KLF4	NCBI
ACE	NCBI
MDM2	NCBI
PGF	NCBI
CXCL10	NCBI
JAK2	NCBI
CHI3L1	NCBI
BCL2	NCBI
IL1A	NCBI
FGF1	NCBI
EZH2	NCBI
PTCH1	NCBI
NPPB	NCBI
BRAF	NCBI
RHOA	NCBI
ANXA2	NCBI
MAPK3	NCBI
FGFR2	NCBI
CDKN2A	NCBI
CYP1B1	NCBI
SRC	NCBI
RELA	NCBI
F2	NCBI
IFNG	NCBI
HPSE	NCBI
CDH1	NCBI
ADM	NCBI
COL18A1	NCBI
DLL4	NCBI
MMP1	NCBI
CASP8	NCBI
PLAUR	NCBI
TLR2	NCBI
NOS2	NCBI
PTK2B	NCBI
EGF	NCBI
MIF	NCBI
MAPT	NCBI
ESM1	NCBI
LEPR	NCBI
SPARC	NCBI
CDKN1A	NCBI
SERPINF1	NCBI
CD274	NCBI
GSTM1	NCBI
HLA-G	NCBI
BAIAP3	NCBI
CCND1	NCBI
FOXO1	NCBI
PLAU	NCBI
SYK	NCBI
MIR27B	NCBI
AQP1	NCBI
MCAM	NCBI
ANG	NCBI
ID1	NCBI
EPHB4	NCBI
GATA2	NCBI
EDN1	NCBI
CD34	NCBI
MTDH	NCBI
ACVRL1	NCBI
XBP1	NCBI
LGALS3	NCBI
WT1	NCBI
SHC1	NCBI
TIMP1	NCBI
SOD1	NCBI
MIR29A	NCBI
MIR31	NCBI
MIR16-1	NCBI
JAG1	NCBI
RB1	NCBI
MIR221	NCBI
HSPG2	NCBI
BMP4	NCBI
SPHK1	NCBI
ACKR3	NCBI
GSTT1	NCBI
VWF	NCBI
STAT1	NCBI
AGT	NCBI
MIR145	NCBI
ANGPTL4	NCBI
CCN1	NCBI
MECP2	NCBI
GDF2	NCBI
TNFSF10	NCBI
TYMP	NCBI
TGFBI	NCBI
WNT5A	NCBI
ADRB2	NCBI
ICAM1	NCBI
POSTN	NCBI
MIR27A	NCBI
CD40	NCBI
CTLA4	NCBI
TLR3	NCBI
YAP1	NCBI
RUNX1	NCBI
ABL1	NCBI
FASLG	NCBI
BMP2	NCBI
MIR15A	NCBI
MALAT1	NCBI
IL4	NCBI
PRKD1	NCBI
EPO	NCBI
APOA1	NCBI
IGF1R	NCBI
NR3C1	NCBI
KIT	NCBI
SHH	NCBI
HSPB1	NCBI
XRCC1	NCBI
AGER	NCBI
LCN2	NCBI
VHL	NCBI
MIR199A1	NCBI
DCN	NCBI
IGF2	NCBI
FAS	NCBI
ESR2	NCBI
FOXP3	NCBI
CASP3	NCBI
SQSTM1	NCBI
MIR26A1	NCBI
PRNP	NCBI
APLNR	NCBI
MIR155	NCBI
MUC1	NCBI
GRN	NCBI
VASH1	NCBI
TLR9	NCBI
APEX1	NCBI
GSK3B	NCBI
IDH1	NCBI
PKM	NCBI
CREB1	NCBI
MYH9	NCBI
KLK3	NCBI
MIR210	NCBI
NAMPT	NCBI
MMP3	NCBI
CYBB	NCBI
PPARGC1A	NCBI
PDGFRB	NCBI
PECAM1	NCBI
RET	NCBI
FLNA	NCBI
CFH	NCBI
GJB2	NCBI
CCL5	NCBI
SLC2A1	NCBI
CDH5	NCBI
EGR1	NCBI
INS	NCBI
TNFSF12	NCBI
C3	NCBI
MIR125A	NCBI
VEGFD	NCBI
MIR143	NCBI
MAPK8	NCBI
SOD2	NCBI
SERPINB5	NCBI
ABCG2	NCBI
FBXW7	NCBI
RAF1	NCBI
TNFRSF11B	NCBI
NF1	NCBI
PIK3CG	NCBI
PDCD10	NCBI
FOXM1	NCBI
CYP2C9	NCBI
MIR23A	NCBI
FGFR1	NCBI
TIMP2	NCBI
TP63	NCBI
MIR20A	NCBI
CDC42	NCBI
RETN	NCBI
CXCR2	NCBI
HSPA5	NCBI
ANPEP	NCBI
APLN	NCBI
IGFBP3	NCBI
APOB	NCBI
TGFBR1	NCBI
TGFBR2	NCBI
HMGA2	NCBI
CD40LG	NCBI
NCL	NCBI
HSP90AA1	NCBI
PROM1	NCBI
SMAD4	NCBI
PGR	NCBI
ALOX5	NCBI
IL2	NCBI
MIR497	NCBI
TBXA2R	NCBI
MKI67	NCBI
CD14	NCBI
ROCK1	NCBI
S100A4	NCBI
P2RX7	NCBI
EP300	NCBI
MPO	NCBI
MIR132	NCBI
HDAC1	NCBI
IL12B	NCBI
LGALS1	NCBI
COL1A1	NCBI
ABCA1	NCBI
FOXO3	NCBI
E2F1	NCBI
FMR1	NCBI
PTX3	NCBI
PML	NCBI
S1PR1	NCBI
TTR	NCBI
ANXA1	NCBI
IL33	NCBI
MIR17	NCBI
TNFSF11	NCBI
STIM1	NCBI
NRG1	NCBI
POU5F1	NCBI
ALDH2	NCBI
PLG	NCBI
ITGB2	NCBI
PF4	NCBI
DKK1	NCBI
HRAS	NCBI
FGFR3	NCBI
ZEB1	NCBI
PRKCD	NCBI
RUNX2	NCBI
NCBP2AS2	NCBI
GAB1	NCBI
PDGFB	NCBI
MIR222	NCBI
DPP4	NCBI
RAPGEF3	NCBI
CCR2	NCBI
AGO2	NCBI
CAMP	NCBI
MMP7	NCBI
TIMP3	NCBI
CALR	NCBI
THY1	NCBI
CXCR3	NCBI
MIR200B	NCBI
ADAMTS13	NCBI
SDC1	NCBI
VCAM1	NCBI
CLU	NCBI
INSR	NCBI
FOXC1	NCBI
CBL	NCBI
CDK1	NCBI
MTA1	NCBI
EPOR	NCBI
CALCA	NCBI
MIR92A1	NCBI
AHR	NCBI
PRKAA1	NCBI
PPARA	NCBI
TP73	NCBI
SMAD3	NCBI
VIM	NCBI
CREBBP	NCBI
NES	NCBI
NOTCH3	NCBI
IL12A	NCBI
MIR503	NCBI
NOX1	NCBI
BCL2L1	NCBI
LPA	NCBI
SOCS3	NCBI
PRKCB	NCBI
GDF15	NCBI
PIN1	NCBI
MIR200C	NCBI
CSNK2A1	NCBI
KLF5	NCBI
GREM1	NCBI
FLG	NCBI
PCNA	NCBI
F2RL1	NCBI
S100A9	NCBI
FAP	NCBI
MIR29C	NCBI
KRIT1	NCBI
STK11	NCBI
MIR101-1	NCBI
HOXB13	NCBI
RHOB	NCBI
EZR	NCBI
PDGFRA	NCBI
OLR1	NCBI
RPS6KB1	NCBI
MIR150	NCBI
PLAT	NCBI
CX3CR1	NCBI
MIR206	NCBI
ACE2	NCBI
BMI1	NCBI
PDGFA	NCBI
PDPK1	NCBI
ELAVL1	NCBI
ERG	NCBI
TNFRSF1B	NCBI
CHRNA7	NCBI
ECM1	NCBI
GPX1	NCBI
CXCL1	NCBI
RECK	NCBI
PLCG1	NCBI
PRL	NCBI
XIAP	NCBI
IRS1	NCBI
NRP2	NCBI
TRAF6	NCBI
RNF213	NCBI
CD36	NCBI
NGFR	NCBI
MIR214	NCBI
DICER1	NCBI
ANGPTL3	NCBI
AKT3	NCBI
F7	NCBI
HOTAIR	NCBI
IFNB1	NCBI
TGM2	NCBI
PARK7	NCBI
H19	NCBI
BECN1	NCBI
SRF	NCBI
MEG3	NCBI
JAK1	NCBI
TNFAIP3	NCBI
NOX4	NCBI
CDH13	NCBI
NRAS	NCBI
HNF4A	NCBI
ZC3H12A	NCBI
LTA	NCBI
EPHB2	NCBI
PAK1	NCBI
MIR424	NCBI
NR4A1	NCBI
IL15	NCBI
AFP	NCBI
RUNX3	NCBI
WARS1	NCBI
GH1	NCBI
GATA4	NCBI
KLF2	NCBI
IL6R	NCBI
MIR10B	NCBI
B2M	NCBI
TSHR	NCBI
MAPK7	NCBI
ERAP1	NCBI
MMP13	NCBI
SAA1	NCBI
PRKACA	NCBI
KL	NCBI
TGFB2	NCBI
FLT4	NCBI
APOH	NCBI
CRYAB	NCBI
MIR122	NCBI
MIR195	NCBI
DDX58	NCBI
EIF4E	NCBI
BCL2L11	NCBI
VKORC1	NCBI
H2AX	NCBI
TRPV1	NCBI
THBS2	NCBI
CSF1	NCBI
PPARD	NCBI
GLI1	NCBI
FASN	NCBI
PKD1	NCBI
MIR193A	NCBI
NTRK2	NCBI
TJP1	NCBI
LRP1	NCBI
PPIA	NCBI
HBEGF	NCBI
FGF21	NCBI
ITGA2	NCBI
GLUL	NCBI
NGF	NCBI
MME	NCBI
CX3CL1	NCBI
MIR203A	NCBI
CD163	NCBI
ADAM17	NCBI
MIR125B1	NCBI
EIF2AK3	NCBI
COL4A2	NCBI
TNC	NCBI
YBX1	NCBI
EDIL3	NCBI
GPER1	NCBI
NDRG1	NCBI
MIR137	NCBI
S100A7	NCBI
EFNB2	NCBI
MFGE8	NCBI
SMARCA4	NCBI
CEBPB	NCBI
TSC2	NCBI
NCAM1	NCBI
THBD	NCBI
ARNT	NCBI
HRG	NCBI
GC	NCBI
EGLN1	NCBI
EPCAM	NCBI
SFRP1	NCBI
SEMA3A	NCBI
F2R	NCBI
L1CAM	NCBI
DAB2IP	NCBI
FSHR	NCBI
NF2	NCBI
MIR494	NCBI
SKP2	NCBI
KLRK1	NCBI
BCR	NCBI
CA9	NCBI
ORAI1	NCBI
IL22	NCBI
ACTG1	NCBI
GHR	NCBI
SOCS1	NCBI
AXL	NCBI
CSF3	NCBI
KITLG	NCBI
TXN	NCBI
IL17F	NCBI
CHGA	NCBI
ENPP2	NCBI
CTSB	NCBI
PROK1	NCBI
UCHL1	NCBI
MIR149	NCBI
C5	NCBI
LOXL2	NCBI
CD24	NCBI
ADAM12	NCBI
MIR10A	NCBI
FABP4	NCBI
PTTG1	NCBI
FOS	NCBI
LOX	NCBI
CTSD	NCBI
GCG	NCBI
SREBF1	NCBI
AGTR2	NCBI
FKBP5	NCBI
FGF18	NCBI
WWTR1	NCBI
PDCD6	NCBI
PTN	NCBI
AMOT	NCBI
RORA	NCBI
MDK	NCBI
MYB	NCBI
CYBA	NCBI
SNAI2	NCBI
SCARB1	NCBI
NME1	NCBI
ROBO1	NCBI
NTRK1	NCBI
CCL20	NCBI
PTPN1	NCBI
FOXC2	NCBI
ILK	NCBI
ALOX15	NCBI
CDK5	NCBI
ADAMTS1	NCBI
STUB1	NCBI
PDPN	NCBI
MIR375	NCBI
ROCK2	NCBI
MIR495	NCBI
MAP2K5	NCBI
SMN1	NCBI
EFNA1	NCBI
SLIT2	NCBI
HMGA1	NCBI
ACVR1	NCBI
LEF1	NCBI
GAPDH	NCBI
MIR29B1	NCBI
NTN1	NCBI
PTP4A3	NCBI
SFRP2	NCBI
RBPJ	NCBI
SMAD1	NCBI
HK2	NCBI
RACK1	NCBI
JUP	NCBI
KDM1A	NCBI
TSLP	NCBI
CHUK	NCBI
IGF2BP3	NCBI
CDH2	NCBI
MIR24-1	NCBI
TIE1	NCBI
CSF2	NCBI
NCOA3	NCBI
ITGB4	NCBI
PTHLH	NCBI
ADAM10	NCBI
GATA6	NCBI
CXCL13	NCBI
MIR30A	NCBI
TGFBR3	NCBI
EGFL7	NCBI
MAP3K7	NCBI
EDNRB	NCBI
CDK6	NCBI
IGFBP1	NCBI
PTGS1	NCBI
MIR22	NCBI
CIB1	NCBI
PRKD2	NCBI
RARRES2	NCBI
CTTN	NCBI
IGFBP2	NCBI
IL27	NCBI
NR5A1	NCBI
BMPR2	NCBI
ADM2	NCBI
CCL11	NCBI
MIR15B	NCBI
STAT5B	NCBI
GJB1	NCBI
WWOX	NCBI
ATF2	NCBI
TXNIP	NCBI
EPHA1	NCBI
KRT19	NCBI
PXN	NCBI
PDCD4	NCBI
WNT1	NCBI
IL1RL1	NCBI
VEGFB	NCBI
HIPK2	NCBI
NFATC2	NCBI
MIR205	NCBI
HTRA1	NCBI
HDAC3	NCBI
SSTR2	NCBI
NANOG	NCBI
BMP7	NCBI
ITGA6	NCBI
LRP5	NCBI
TUG1	NCBI
EWSR1	NCBI
KRT18	NCBI
HTATIP2	NCBI
CD82	NCBI
NR1H3	NCBI
MIR1-1	NCBI
TAL1	NCBI
PIK3CB	NCBI
TP53BP1	NCBI
PPP2CA	NCBI
PGK1	NCBI
MIR223	NCBI
CCN3	NCBI
CD276	NCBI
MED1	NCBI
INHBA	NCBI
PEBP1	NCBI
CLOCK	NCBI
MIR148A	NCBI
CUL1	NCBI
AKT2	NCBI
TBK1	NCBI
PHB	NCBI
HDAC5	NCBI
CCL3	NCBI
AIMP1	NCBI
AIRE	NCBI
CCR3	NCBI
TNFRSF12A	NCBI
MAP3K3	NCBI
CTSL	NCBI
RHOC	NCBI
GADD45A	NCBI
GHSR	NCBI
MIRLET7B	NCBI
MIR130A	NCBI
MIR378A	NCBI
TNFSF15	NCBI
ETV6	NCBI
COL7A1	NCBI
CLDN1	NCBI
SLC9A1	NCBI
PLA2G2A	NCBI
BDKRB2	NCBI
PVT1	NCBI
FURIN	NCBI
SOX17	NCBI
MSN	NCBI
TFPI2	NCBI
IQGAP1	NCBI
CD55	NCBI
ITGA4	NCBI
LGALS9	NCBI
TRPC6	NCBI
F12	NCBI
HDAC9	NCBI
FOLH1	NCBI
TLR5	NCBI
NFKB2	NCBI
HHEX	NCBI
DAPK1	NCBI
PRDX1	NCBI
COL4A1	NCBI
MIR141	NCBI
HNRNPK	NCBI
HDAC4	NCBI
ACHE	NCBI
MIR106B	NCBI
C5AR1	NCBI
ARF6	NCBI
GDNF	NCBI
FSCN1	NCBI
IL37	NCBI
SETD2	NCBI
RAB5A	NCBI
NT5E	NCBI
EIF4EBP1	NCBI
CRH	NCBI
MMP8	NCBI
ANGPT4	NCBI
CFL1	NCBI
NOX5	NCBI
ATP5F1B	NCBI
IL1R1	NCBI
PIK3CD	NCBI
MIR19A	NCBI
SPRY2	NCBI
ATF4	NCBI
CSPG4	NCBI
RAMP2	NCBI
TGFA	NCBI
MEIS1	NCBI
EFEMP1	NCBI
UHRF1	NCBI
NFATC1	NCBI
SAT1	NCBI
APOD	NCBI
MIR204	NCBI
BAD	NCBI
NODAL	NCBI
HDAC7	NCBI
ADAM15	NCBI
CALCRL	NCBI
TACR1	NCBI
LGR5	NCBI
MAP3K5	NCBI
VCAN	NCBI
GJA5	NCBI
DLL1	NCBI
SIRT6	NCBI
MUC4	NCBI
MIR93	NCBI
MEF2C	NCBI
COL4A3	NCBI
KLF6	NCBI
DUSP1	NCBI
HSP90AB1	NCBI
CCR6	NCBI
PLA2G4A	NCBI
NCOA1	NCBI
GRM8	NCBI
ERN1	NCBI
LRG1	NCBI
ROBO4	NCBI
DNM2	NCBI
MIR451A	NCBI
TFAM	NCBI
FST	NCBI
CXCL16	NCBI
RAP1A	NCBI
NOTCH4	NCBI
LMO2	NCBI
ARMS2	NCBI
HTR1B	NCBI
TERF2	NCBI
VTN	NCBI
TBX21	NCBI
TAC1	NCBI
GRK2	NCBI
ACTA2	NCBI
BAIAP2	NCBI
MIR140	NCBI
CADM1	NCBI
GAS6	NCBI
ITGA3	NCBI
NOD1	NCBI
ABCC4	NCBI
ARRB1	NCBI
FGF10	NCBI
IL11	NCBI
TDGF1	NCBI
MIR483	NCBI
CXCR1	NCBI
RASA1	NCBI
MIR361	NCBI
GDF5	NCBI
AREG	NCBI
EDNRA	NCBI
WNT7A	NCBI
TBX1	NCBI
AGGF1	NCBI
CTSS	NCBI
CSK	NCBI
SIRT2	NCBI
MMP12	NCBI
SULF1	NCBI
ATP7A	NCBI
CUL3	NCBI
TFF3	NCBI
SLC16A1	NCBI
HSPA9	NCBI
CD151	NCBI
DLC1	NCBI
SLC2A4	NCBI
GAB2	NCBI
PAK4	NCBI
RLN2	NCBI
ZFP36	NCBI
PAX2	NCBI
MIR182	NCBI
CMA1	NCBI
ANGPTL2	NCBI
DDR1	NCBI
KRT1	NCBI
LRP6	NCBI
GTF2I	NCBI
BCAR1	NCBI
RAD50	NCBI
PROK2	NCBI
DDAH1	NCBI
KNG1	NCBI
MACC1	NCBI
ITGAX	NCBI
ESRRA	NCBI
PTGER4	NCBI
RCAN1	NCBI
ING4	NCBI
DAG1	NCBI
ACKR1	NCBI
COL4A5	NCBI
FPR2	NCBI
ADAM33	NCBI
S100A1	NCBI
MIR34B	NCBI
SOX4	NCBI
GPNMB	NCBI
MIR9-1	NCBI
PDCD6IP	NCBI
OSM	NCBI
IGFBP5	NCBI
HGS	NCBI
CLTC	NCBI
PLK2	NCBI
VCL	NCBI
MIR34C	NCBI
CXCL5	NCBI
ATP2B4	NCBI
MMP19	NCBI
DKK3	NCBI
NDP	NCBI
COL15A1	NCBI
IL9	NCBI
MAPK9	NCBI
PLA2G6	NCBI
TFF1	NCBI
INHA	NCBI
CGB3	NCBI
RTN4	NCBI
CD74	NCBI
APELA	NCBI
MIR185	NCBI
EREG	NCBI
MIR18A	NCBI
MGP	NCBI
PLCE1	NCBI
MIR144	NCBI
FUT1	NCBI
PFKFB3	NCBI
JAM3	NCBI
MIR320A	NCBI
DHX9	NCBI
RPSA	NCBI
CD63	NCBI
GLO1	NCBI
IGFBP7	NCBI
VAV2	NCBI
CIP2A	NCBI
HIF3A	NCBI
RAB7A	NCBI
TXNRD1	NCBI
SERPINA12	NCBI
WASF2	NCBI
FOSL1	NCBI
ADGRG1	NCBI
DEK	NCBI
PAEP	NCBI
VAV3	NCBI
CCL18	NCBI
FUT2	NCBI
STC1	NCBI
MIR17HG	NCBI
FLI1	NCBI
CTBP1	NCBI
TACSTD2	NCBI
PLD2	NCBI
MIR30B	NCBI
TSPAN12	NCBI
AQP5	NCBI
MIR139	NCBI
FPR1	NCBI
WIF1	NCBI
MIR181A1	NCBI
VASH2	NCBI
MERTK	NCBI
KLK1	NCBI
GLI3	NCBI
BMP6	NCBI
PROX1	NCBI
ILF3	NCBI
TRPM2	NCBI
DMBT1	NCBI
NCK1	NCBI
SEMA4A	NCBI
ADAM8	NCBI
FGF7	NCBI
GPR55	NCBI
COL5A1	NCBI
ITGA1	NCBI
CD160	NCBI
CXCL11	NCBI
MIR410	NCBI
CCL17	NCBI
PPP3CA	NCBI
AGR2	NCBI
ALOX12	NCBI
MIR218-1	NCBI
PTGER2	NCBI
CCL21	NCBI
FOXO4	NCBI
SDC4	NCBI
MIR138-1	NCBI
HES1	NCBI
LAPTM4B	NCBI
CYP2J2	NCBI
ABCG1	NCBI
ISL1	NCBI
HYAL1	NCBI
CLDN5	NCBI
SPINK5	NCBI
CCK	NCBI
PLD1	NCBI
SPRED1	NCBI
CCN6	NCBI
CCND3	NCBI
IFNAR1	NCBI
TLN1	NCBI
SEMA3E	NCBI
RRM2	NCBI
ADAMTS9	NCBI
PRKCG	NCBI
DKC1	NCBI
NEK2	NCBI
LGALS3BP	NCBI
SEPTIN9	NCBI
GAL	NCBI
RHOJ	NCBI
MSR1	NCBI
SOX18	NCBI
F11R	NCBI
NR1H2	NCBI
MIR217	NCBI
LATS2	NCBI
SERPINH1	NCBI
ADORA2B	NCBI
ID2	NCBI
GNAI1	NCBI
BMPER	NCBI
IL3	NCBI
CCKBR	NCBI
RELB	NCBI
PRKAA2	NCBI
PTGIS	NCBI
DEFA1	NCBI
GNA13	NCBI
FECH	NCBI
PLXND1	NCBI
SRPX2	NCBI
MIR212	NCBI
DDR2	NCBI
PDE3B	NCBI
TRPC3	NCBI
NPR1	NCBI
S100A6	NCBI
TMSB4X	NCBI
MAP3K14	NCBI
SEMA4D	NCBI
SIX1	NCBI
BMPR1A	NCBI
PSME3	NCBI
RICTOR	NCBI
TK1	NCBI
RAMP1	NCBI
CAPN2	NCBI
PIK3C2A	NCBI
PDHA1	NCBI
B4GALT1	NCBI
BGN	NCBI
POU1F1	NCBI
CEACAM6	NCBI
MIR335	NCBI
KRT17	NCBI
MIR199B	NCBI
MEF2A	NCBI
SLC8A1	NCBI
BRMS1	NCBI
ATP5IF1	NCBI
CLIC4	NCBI
INSL3	NCBI
MIR26B	NCBI
HDGF	NCBI
TREX1	NCBI
TRPS1	NCBI
CCL22	NCBI
AGO1	NCBI
MIR196A1	NCBI
STK4	NCBI
WNK1	NCBI
TRIB3	NCBI
RPTOR	NCBI
SCG2	NCBI
MEOX2	NCBI
SDCBP	NCBI
C1GALT1	NCBI
FBLN1	NCBI
GPI	NCBI
REG1A	NCBI
FUT3	NCBI
SENP1	NCBI
ADAMTS4	NCBI
ING1	NCBI
CCN4	NCBI
GOLPH3	NCBI
ORM1	NCBI
CLIC1	NCBI
S100A10	NCBI
JUNB	NCBI
NEU1	NCBI
ANXA3	NCBI
HABP2	NCBI
TPX2	NCBI
MIR107	NCBI
PTGER3	NCBI
ID4	NCBI
MRC1	NCBI
LIMK1	NCBI
PPP1R12A	NCBI
MSI1	NCBI
TLR6	NCBI
GRP	NCBI
SKI	NCBI
MIR224	NCBI
NTS	NCBI
HULC	NCBI
MIR181B1	NCBI
SERPINA4	NCBI
E2F2	NCBI
EBAG9	NCBI
MIR133A1	NCBI
PTPRB	NCBI
ADAM9	NCBI
THBS4	NCBI
ATP6AP2	NCBI
HEY1	NCBI
NFAT5	NCBI
SLC7A11	NCBI
LAT	NCBI
HRH1	NCBI
FABP5	NCBI
EPHB1	NCBI
SST	NCBI
MIR19B1	NCBI
NCF4	NCBI
JMJD6	NCBI
TPSAB1	NCBI
S1PR3	NCBI
STIP1	NCBI
HOXA5	NCBI
MIR338	NCBI
LATS1	NCBI
SEMA3F	NCBI
PPP1R1B	NCBI
SEMA5A	NCBI
STAB2	NCBI
CCDC88A	NCBI
UNC5B	NCBI
ETS2	NCBI
BDKRB1	NCBI
ADORA3	NCBI
PIK3R2	NCBI
MIR7-1	NCBI
LPIN1	NCBI
USP22	NCBI
SEMA6A	NCBI
CAST	NCBI
PTPRJ	NCBI
FBLN5	NCBI
SLC2A3	NCBI
CCR4	NCBI
HOXB7	NCBI
SP100	NCBI
P2RY1	NCBI
MMP10	NCBI
NDUFA13	NCBI
CUL4B	NCBI
EPHA3	NCBI
LAMA5	NCBI
BTG1	NCBI
LGALS8	NCBI
LAMA3	NCBI
NR2F2	NCBI
PTAFR	NCBI
ID3	NCBI
CCAT2	NCBI
FZD4	NCBI
RRAS	NCBI
TIA1	NCBI
MIR146B	NCBI
SLC4A4	NCBI
SRPK1	NCBI
ITGB5	NCBI
ERO1A	NCBI
PPIB	NCBI
MIR199A2	NCBI
HTR4	NCBI
FZD5	NCBI
TNFAIP6	NCBI
NR2E1	NCBI
IL20	NCBI
ADAMTS5	NCBI
NUS1	NCBI
MIR23B	NCBI
DST	NCBI
IGFBP4	NCBI
PTGIR	NCBI
SND1	NCBI
NAA10	NCBI
EGLN3	NCBI
NRCAM	NCBI
FKBP4	NCBI
LAMC1	NCBI
LIFR	NCBI
C3AR1	NCBI
STAB1	NCBI
ETV4	NCBI
MMP11	NCBI
GPR4	NCBI
NFYA	NCBI
SLC12A6	NCBI
GNAI3	NCBI
TEAD4	NCBI
POFUT1	NCBI
DOT1L	NCBI
LAMB1	NCBI
CDK8	NCBI
SETD7	NCBI
LPAR1	NCBI
SPHK2	NCBI
COL8A2	NCBI
MIR30C1	NCBI
NME2	NCBI
SFRP4	NCBI
MAP3K2	NCBI
EIF3E	NCBI
EMP2	NCBI
SLC39A4	NCBI
CXCL14	NCBI
ATG7	NCBI
KLK4	NCBI
AKAP12	NCBI
FSTL1	NCBI
ADGRE5	NCBI
CD3G	NCBI
MIR98	NCBI
EYA1	NCBI
ENPEP	NCBI
MIR342	NCBI
ATOX1	NCBI
PTPRD	NCBI
TBX3	NCBI
BACH1	NCBI
ELK3	NCBI
ANGPTL1	NCBI
CTH	NCBI
SASH1	NCBI
SNHG1	NCBI
GPLD1	NCBI
CDH11	NCBI
SRPK2	NCBI
MGAT5	NCBI
PPARGC1B	NCBI
HAND2	NCBI
MIR186	NCBI
PIWIL1	NCBI
LAMTOR5	NCBI
IL19	NCBI
HOXA7	NCBI
CXCL2	NCBI
RLN1	NCBI
COL6A3	NCBI
EGR3	NCBI
CCL19	NCBI
PDK1	NCBI
DAO	NCBI
RNH1	NCBI
AIF1	NCBI
ANTXR2	NCBI
PTK7	NCBI
MIR30E	NCBI
COL8A1	NCBI
PKNOX1	NCBI
SPTBN1	NCBI
CCL24	NCBI
CTSH	NCBI
IL25	NCBI
ARHGAP24	NCBI
MIR590	NCBI
CKS1B	NCBI
MIR128-1	NCBI
MIR135A1	NCBI
SULF2	NCBI
SPAG9	NCBI
TBXAS1	NCBI
CCL7	NCBI
CTHRC1	NCBI
TNFAIP2	NCBI
FGFBP1	NCBI
PDE4A	NCBI
OLIG2	NCBI
DANCR	NCBI
PIK3R3	NCBI
EEF2K	NCBI
ENAH	NCBI
PDZK1	NCBI
FGF8	NCBI
DDAH2	NCBI
NBR1	NCBI
MIRLET7G	NCBI
THSD7A	NCBI
DIRAS3	NCBI
MIR211	NCBI
MEF2D	NCBI
S1PR2	NCBI
TNFAIP8L2	NCBI
TEAD1	NCBI
TRPC5	NCBI
GFPT1	NCBI
IGFBP6	NCBI
FERMT2	NCBI
HAND1	NCBI
ITGB8	NCBI
MIR125B2	NCBI
CD93	NCBI
MIR302A	NCBI
STARD13	NCBI
FERMT3	NCBI
SH2D2A	NCBI
MIR135B	NCBI
DMP1	NCBI
SHB	NCBI
RAP1B	NCBI
SUFU	NCBI
FOXF1	NCBI
MMRN2	NCBI
DOCK1	NCBI
CXCL17	NCBI
NECTIN4	NCBI
ARL6IP5	NCBI
RND3	NCBI
HSPB6	NCBI
ETV1	NCBI
MIR506	NCBI
PCK1	NCBI
FZD7	NCBI
AFDN	NCBI
NAA15	NCBI
LGMN	NCBI
CHRNA1	NCBI
PRC1	NCBI
SEPTIN2	NCBI
YARS1	NCBI
HOXB3	NCBI
CDH17	NCBI
NET1	NCBI
HHIP	NCBI
KDM5A	NCBI
RAMP3	NCBI
LTB4R2	NCBI
EPHB3	NCBI
PCDH10	NCBI
PINX1	NCBI
HDC	NCBI
ECSCR	NCBI
MIR9-2	NCBI
MIR20B	NCBI
PTPRM	NCBI
GIT1	NCBI
SOX6	NCBI
KLK5	NCBI
PARVA	NCBI
ANTXR1	NCBI
ANGPTL6	NCBI
KLF8	NCBI
CREB3L1	NCBI
JCAD	NCBI
BMX	NCBI
TNFRSF25	NCBI
ZFAS1	NCBI
LYVE1	NCBI
PDLIM7	NCBI
AMOTL1	NCBI
FGL2	NCBI
MIR191	NCBI
IL34	NCBI
SERPIND1	NCBI
TBX4	NCBI
ITGB1BP1	NCBI
CARD10	NCBI
CITED2	NCBI
GRPR	NCBI
EBI3	NCBI
PCNT	NCBI
MIR487B	NCBI
TRPC4	NCBI
HOXB9	NCBI
E2F7	NCBI
MIR129-1	NCBI
MYDGF	NCBI
RSPO3	NCBI
MAP4K4	NCBI
ACVR1B	NCBI
RGCC	NCBI
FMOD	NCBI
MIR184	NCBI
MIR296	NCBI
MIR377	NCBI
MIR370	NCBI
RASGRP1	NCBI
AMOTL2	NCBI
AGRN	NCBI
MAP2K3	NCBI
PLXNB1	NCBI
MMP26	NCBI
MAGED1	NCBI
MCU	NCBI
CNMD	NCBI
CMKLR1	NCBI
LAMA4	NCBI
DLX4	NCBI
MEST	NCBI
ETV5	NCBI
OVOL2	NCBI
PRCP	NCBI
GIPC1	NCBI
CYTH2	NCBI
TFCP2	NCBI
ELMO1	NCBI
MIR181A2	NCBI
SEPTIN7	NCBI
HOXD3	NCBI
CCM2	NCBI
PI16	NCBI
ADA2	NCBI
ATAD2	NCBI
MIR363	NCBI
PIM3	NCBI
NAXE	NCBI
CBX4	NCBI
PROKR2	NCBI
METAP2	NCBI
CD248	NCBI
ST8SIA1	NCBI
EMILIN1	NCBI
PDGFC	NCBI
MIR129-2	NCBI
CCBE1	NCBI
USP11	NCBI
EHD1	NCBI
GRK4	NCBI
ITGA9	NCBI
PLCD3	NCBI
BRD7	NCBI
MIR675	NCBI
FSTL3	NCBI
MIR148B	NCBI
VANGL1	NCBI
KDM2A	NCBI
MOV10	NCBI
AAMP	NCBI
LAMB2	NCBI
TPPP	NCBI
EPN1	NCBI
TSPAN8	NCBI
DEFA3	NCBI
MIR218-2	NCBI
MIR1246	NCBI
MATN3	NCBI
MIR101-2	NCBI
BAIAP2L1	NCBI
MAS1	NCBI
RPS15A	NCBI
TRHDE	NCBI
HPSE2	NCBI
SPARCL1	NCBI
ADGRE2	NCBI
PXDN	NCBI
SALL1	NCBI
PLA2G10	NCBI
BRCC3	NCBI
IBSP	NCBI
BCL9	NCBI
MIR24-2	NCBI
CELA1	NCBI
FOXK1	NCBI
PTPRK	NCBI
CEMIP2	NCBI
FMNL3	NCBI
MYOF	NCBI
EIF5A2	NCBI
LOXL4	NCBI
LIMK2	NCBI
BCAR3	NCBI
BCAR3	NCBI
CPEB1	NCBI
PDK2	NCBI
NFKBIB	NCBI
SMOC2	NCBI
SPRY1	NCBI
MIR574	NCBI
SMPD3	NCBI
ASAP1	NCBI
ANGPTL7	NCBI
ADAM28	NCBI
RAP2B	NCBI
MIR542	NCBI
MIA3	NCBI
EMC10	NCBI
ADGRA2	NCBI
MANF	NCBI
CDK2AP1	NCBI
CCL23	NCBI
MIR92A2	NCBI
DKK2	NCBI
CTSV	NCBI
LIMA1	NCBI
FOXD3	NCBI
MIR490	NCBI
OGN	NCBI
SARS1	NCBI
CASP5	NCBI
GRK1	NCBI
MIR9-3	NCBI
BRF1	NCBI
USP28	NCBI
MAGEC2	NCBI
TAF6	NCBI
PDCL3	NCBI
SYNJ2BP	NCBI
ADAMTS7	NCBI
GPSM2	NCBI
SGK3	NCBI
OS9	NCBI
PTPN3	NCBI
MIR188	NCBI
MIR425	NCBI
PRKX	NCBI
ZMYND10	NCBI
CCL28	NCBI
COL4A6	NCBI
IL17RD	NCBI
ADGRG6	NCBI
CPEB4	NCBI
PTPN14	NCBI
MIRLET7F1	NCBI
GABARAPL1	NCBI
RPL29	NCBI
MIR329-1	NCBI
TNMD	NCBI
ARTN	NCBI
HOXA3	NCBI
PBX3	NCBI
PCGF2	NCBI
DYNC2H1	NCBI
PI4K2A	NCBI
FGF6	NCBI
PAPPA2	NCBI
HSP90AA2P	NCBI
IFI27	NCBI
MIR330	NCBI
PRND	NCBI
E2F8	NCBI
MIR383	NCBI
PPP1R16B	NCBI
AEBP1	NCBI
EPX	NCBI
SOCS5	NCBI
RETNLB	NCBI
MIR491	NCBI
ST3GAL5	NCBI
SLIT3	NCBI
NTN4	NCBI
ARFGEF2	NCBI
TNNI2	NCBI
POLR1H	NCBI
MIR136	NCBI
UQCRB	NCBI
PLA2G3	NCBI
KLK14	NCBI
PCOLCE	NCBI
NLRX1	NCBI
EFNA3	NCBI
MTF1	NCBI
PLXDC1	NCBI
MIR128-2	NCBI
PTPN23	NCBI
PIK3R6	NCBI
MORC2	NCBI
COL22A1	NCBI
BCAS3	NCBI
CLEC14A	NCBI
MMP15	NCBI
TPCN2	NCBI
RARRES1	NCBI
MIR613	NCBI
MPDZ	NCBI
AGK	NCBI
S100A13	NCBI
ARC	NCBI
ADD3	NCBI
PAPSS1	NCBI
B4GALNT1	NCBI
FGF16	NCBI
MIR153-1	NCBI
MEF2B	NCBI
TMEM8B	NCBI
GRHL3	NCBI
GABPB1	NCBI
DCP2	NCBI
NRG4	NCBI
TM4SF5	NCBI
HIPK1	NCBI
MIR99B	NCBI
ADAMTSL4	NCBI
FGL1	NCBI
MIR505	NCBI
IQSEC1	NCBI
UBP1	NCBI
ROBO3	NCBI
NDRG4	NCBI
CDCA5	NCBI
ALKBH3	NCBI
ARFGEF1	NCBI
DKK4	NCBI
FGFRL1	NCBI
DUSP2	NCBI
HIPK3	NCBI
FRG1	NCBI
RMDN3	NCBI
RGMA	NCBI
ZG16B	NCBI
WNT7B	NCBI
XAGE1A	NCBI
MFSD2A	NCBI
ING3	NCBI
P4HA2	NCBI
FRAT1	NCBI
MIR299	NCBI
GDF6	NCBI
GALR2	NCBI
SEPTIN6	NCBI
MIR939	NCBI
RASAL2	NCBI
KCNK5	NCBI
AHSA1	NCBI
OTULIN	NCBI
EPGN	NCBI
ARHGAP22	NCBI
ADTRP	NCBI
CCR10	NCBI
GPR15	NCBI
OR10J3	NCBI
TGS1	NCBI
HRNR	NCBI
PDE2A	NCBI
GLCE	NCBI
TSGA10	NCBI
TUSC2	NCBI
FOXJ2	NCBI
CRIM1	NCBI
PLXNA1	NCBI
CENPU	NCBI
ZNF24	NCBI
MIR543	NCBI
MIR874	NCBI
MIR7-2	NCBI
RASGRP3	NCBI
SCUBE1	NCBI
SNHG15	NCBI
MIR492	NCBI
AKIP1	NCBI
HIVEP3	NCBI
ADAMTS2	NCBI
MIR7-3	NCBI
UBA3	NCBI
USP20	NCBI
CHRDL1	NCBI
OR10J1	NCBI
S100A16	NCBI
ZNF304	NCBI
UTP14A	NCBI
LAT2	NCBI
DEPDC1	NCBI
PRELP	NCBI
LINC00261	NCBI
NFE2L3	NCBI
SNHG7	NCBI
PLVAP	NCBI
NKILA	NCBI
BAIAP2L2	NCBI
LRRC4	NCBI
SEMA4C	NCBI
VEZF1	NCBI
CLDN10	NCBI
MIR885	NCBI
MIR190A	NCBI
BMP10	NCBI
SPON2	NCBI
SRCIN1	NCBI
RASIP1	NCBI
SCUBE2	NCBI
TMEM100	NCBI
CNOT2	NCBI
FBXO22	NCBI
MIR1908	NCBI
IDH3A	NCBI
ISG20	NCBI
BRF2	NCBI
LNCRNA-ATB	NCBI
KDM4D	NCBI
KDM3B	NCBI
FILIP1L	NCBI
ADAMTS10	NCBI
TRIM56	NCBI
EGFL6	NCBI
LARP6	NCBI
KCNJ16	NCBI
C1QTNF6	NCBI
MIR584	NCBI
CADM2	NCBI
CCDC134	NCBI
SCUBE3	NCBI
CYP4Z1	NCBI
NIBAN2	NCBI
EFNA4	NCBI
SARAF	NCBI
COX4I2	NCBI
MIR1224	NCBI
LACTB	NCBI
PHIP	NCBI
FKBPL	NCBI
ADAMTS8	NCBI
TMEM30A	NCBI
CCL14	NCBI
PROKR1	NCBI
CNPY2	NCBI
PSG9	NCBI
NKX2-8	NCBI
RBMS3	NCBI
NDNF	NCBI
MICAL2	NCBI
EPN2	NCBI
IRX1	NCBI
FZD10	NCBI
MIR431	NCBI
FOXR2	NCBI
FAM3A	NCBI
NOL7	NCBI
SCAMP1	NCBI
MINAR1	NCBI
ONECUT2	NCBI
IRX3	NCBI
PLXNA4	NCBI
MIR942	NCBI
KIF13B	NCBI
CRIP2	NCBI
RAB37	NCBI
TAC4	NCBI
LTO1	NCBI
FGD5	NCBI
CAPN6	NCBI
NRARP	NCBI
PAIP2	NCBI
MIR622	NCBI
MIR1301	NCBI
IL27RA	NCBI
SLC8A2	NCBI
EMILIN2	NCBI
REC8	NCBI
NUDT16	NCBI
ANXA2R	NCBI
TMIGD2	NCBI
SCAF1	NCBI
DHX32	NCBI
NRG2	NCBI
RCAN2	NCBI
HECW2	NCBI
MIR665	NCBI
ART1	NCBI
DESI2	NCBI
PKN3	NCBI
RCBTB1	NCBI
SIX4	NCBI
SEMA3D	NCBI
EOGT	NCBI
REM2	NCBI
SHROOM2	NCBI
KLHL20	NCBI
NDUFC2	NCBI
SMYD1	NCBI
MAP3K6	NCBI
GBX2	NCBI
PLXDC2	NCBI
APOL3	NCBI
NDUFA4L2	NCBI
NUDCD1	NCBI
MIR524	NCBI
SEMA6D	NCBI
VASN	NCBI
GAPLINC	NCBI
KDM7A	NCBI
SCEL	NCBI
FEZF2	NCBI
APOLD1	NCBI
MIR1228	NCBI
ADGRL4	NCBI
DAND5	NCBI
YJEFN3	NCBI
JMJD8	NCBI
MIR302D	NCBI
CDC42EP2	NCBI
ANKZF1	NCBI
ADGRA3	NCBI
SVBP	NCBI
MXRA8	NCBI
MIR518B	NCBI
AKIRIN2	NCBI
LOC117204001	NCBI
SLC39A12	NCBI
MIR570	NCBI
MIR573	NCBI
SEMA3G	NCBI
MIR376B	NCBI
LINC00968	NCBI
NPAS4	NCBI
ZNF580	NCBI
MIR2355	NCBI
MIR519C	NCBI
CYP4Z2P	NCBI
MIR558	NCBI
TGFBR3L	NCBI
MT-TT	NCBI
MIR7-3HG	NCBI
FBXL19-AS1	NCBI
MIR1229	NCBI
NEWENTRY	NCBI
TMEM204	NCBI
MIR205HG	NCBI
MIR3120	NCBI
LINC00665	NCBI
MIR1249	NCBI
MIR619	NCBI
OR10J5	NCBI
MIR3178	NCBI
MIR640	NCBI
MIR632	NCBI
MIR575	NCBI
PPIAL4E	NCBI
WTAPP1	NCBI
MIR4674	NCBI
TMEM215	NCBI
PAXIP1-DT	NCBI
RAB11B-AS1	NCBI
TSPOAP1-AS1	NCBI
UBE2CP3	NCBI
MIR578	NCBI
MIR6868	NCBI
LOC402192	NCBI
TNK2-AS1	NCBI
LINC00488	NCBI
LINC01693	NCBI
COX2	NCBI
A2M	MSigDB
APOE	MSigDB
ALAD	MSigDB
EGF	MSigDB
ACVRL1	MSigDB
ARNT	MSigDB
CD34	MSigDB
ATF3	MSigDB
B2M	MSigDB
CARD10	MSigDB
ABL1	MSigDB
A4GALT	MSigDB
ANPEP	MSigDB
AKR1B1	MSigDB
ACTG1	MSigDB
ABCA5	MSigDB
ACACA	MSigDB
ADRB2	MSigDB
ACP3	MSigDB
ACO1	MSigDB
ACAP2	MSigDB
ACSS3	MSigDB
ACER3	MSigDB
AATF	MSigDB
ABL2	MSigDB
AASDH	MSigDB
ABCC4	MSigDB
ABHD8	MSigDB
ADAM28	MSigDB
ABHD15	MSigDB
ABCF1	MSigDB
ADM	MSigDB
ADGRE5	MSigDB
ABI3BP	MSigDB
ANXA7	MSigDB
CAMK2D	MSigDB
ADAM10	MSigDB
ABR	MSigDB
AAK1	MSigDB
ACO2	MSigDB
ANGPT1	MSigDB
ADGRA2	MSigDB
ANGPTL2	MSigDB
ANGPTL4	MSigDB
ABCA1	MSigDB
AKT1	MSigDB
B3GALNT1	MSigDB
ABI1	MSigDB
CD248	MSigDB
AKAP12	MSigDB
CARMIL1	MSigDB
AMPD3	MSigDB
CCN1	MSigDB
A1CF	MSigDB
ANGPT2	MSigDB
AURKC	MSigDB
MMP2	MSigDB
AGGF1	MSigDB
EIF1	MSigDB
HSPA2	MSigDB
BHLHE40	MSigDB
C2	MSigDB
DLL4	MSigDB
AKT3	MSigDB
BMP7	MSigDB
CCL2	MSigDB
AKR1B10	MSigDB
ADAMTS6	MSigDB
ACLY	MSigDB
AGO3	MSigDB
ACSBG1	MSigDB
ACOXL	MSigDB
ACAT1	MSigDB
ADAM12	MSigDB
ADAM17	MSigDB
ABI3	MSigDB
ABTB2	MSigDB
ACSF3	MSigDB
ACKR3	MSigDB
AGO1	MSigDB
ADH4	MSigDB
ABCF2	MSigDB
AK3	MSigDB
AIMP1	MSigDB
CD59	MSigDB
ACSF2	MSigDB
ATP5PO	MSigDB
CLTA	MSigDB
ADAM29	MSigDB
ACAP1	MSigDB
ABCC5	MSigDB
ADAMTS4	MSigDB
CXCL8	MSigDB
ANG	MSigDB
ANKRD1	MSigDB
ABCB1	MSigDB
BRCA1	MSigDB
CENPF	MSigDB
ARG2	MSigDB
ASAP2	MSigDB
CCNL1	MSigDB
ECM1	MSigDB
ERBIN	MSigDB
AREG	MSigDB
BPI	MSigDB
MMP9	MSigDB
AMOT	MSigDB
EIF1AX	MSigDB
LDLR	MSigDB
BMP2	MSigDB
C3	MSigDB
HDAC5	MSigDB
ANXA1	MSigDB
CSPG4	MSigDB
CEMIP	MSigDB
ADD2	MSigDB
ABLIM2	MSigDB
AKAP13	MSigDB
ACTN1	MSigDB
ADGRG5	MSigDB
ANP32E	MSigDB
ALCAM	MSigDB
ACR	MSigDB
ACOX2	MSigDB
AKAP1	MSigDB
ADORA2A	MSigDB
ACBD4	MSigDB
ALDOA	MSigDB
CD70	MSigDB
ADA	MSigDB
ATP6V1G1	MSigDB
COL7A1	MSigDB
ADAMDEC1	MSigDB
ACVR2A	MSigDB
AC005822.1	MSigDB
ADAP1	MSigDB
CXCR1	MSigDB
CXCL12	MSigDB
ANGPTL3	MSigDB
CALD1	MSigDB
OLR1	MSigDB
ABCG1	MSigDB
CTAGE1	MSigDB
CDC5L	MSigDB
DLGAP5	MSigDB
ASNS	MSigDB
CD44	MSigDB
CDCA3	MSigDB
EPHB2	MSigDB
EREG	MSigDB
ACRV1	MSigDB
CD1B	MSigDB
CARS1	MSigDB
BRINP1	MSigDB
MT-CO2	MSigDB
EIF2B1	MSigDB
PPP1R3C	MSigDB
CCL20	MSigDB
C3AR1	MSigDB
ITGB1BP1	MSigDB
CIB1	MSigDB
FABP5	MSigDB
ID2	MSigDB
CKB	MSigDB
ABTB1	MSigDB
ANKDD1A	MSigDB
ADAMTSL4	MSigDB
AFG1L	MSigDB
ADD1	MSigDB
AQP3	MSigDB
ANXA6	MSigDB
ANXA3	MSigDB
ALG11	MSigDB
ADAM9	MSigDB
ADAL	MSigDB
ADORA2B	MSigDB
ADARB1	MSigDB
CD53	MSigDB
[truncated: 3,716 more rows]
